# Supplementary material for: Sequence variants associated with BMI affect disease risk through BMI itself
Source: Nat Commun. 2024 Nov 12;15:9335. doi: 10.1038/s41467-024-53568-9 (PMC11557886; doi:10.1038/s41467-024-53568-9)
Supplement: Supplementary file 4 — Supplementary Data 1 [file 41467_2024_53568_MOESM4_ESM.xlsx]

## Sheet: Sheet 1
rsName
