# Supplementary material for: Sequence variants associated with BMI affect disease risk through BMI itself
Source: Nat Commun. 2024 Nov 12;15:9335. doi: 10.1038/s41467-024-53568-9 (PMC11557886; doi:10.1038/s41467-024-53568-9)
Supplement: Supplementary file 6 — Source Data [file 41467_2024_53568_MOESM6_ESM.xlsx]

## Sheet: Data for figure 2
gene_symbol

## Sheet: Data for figure 3
trait

## Sheet: Data for figure 4
trait
